# Supplementary material for: The Healthcare Professionals’ and Patient Advocates’ Perspectives on the Care for Children with Cancer in Europe—A Report from the ESCALIER Project
Source: Curr Oncol. 2025 Jan 31;32(2):84. doi: 10.3390/curroncol32020084 (PMC11854544; doi:10.3390/curroncol32020084)
Supplement: Supplementary file 1 [file curroncol-32-00084-s001.zip]

Archive with 1 entries (1 files):
- curroncol-3437099-supplementary.pdf
